# Supplementary material for: Comparative genomics of a novel Erwinia species associated with the Highland midge (Culicoides impunctatus)
Source: Microb Genom. 2024 Apr 17;10(4):001242. doi: 10.1099/mgen.0.001242 (PMC11092252; doi:10.1099/mgen.0.001242)
Supplement: Uncited Supplementary Material 1. [file mgen-10-01242-s001.xlsx]

## Sheet: Erwinia_accessions 
Genome	Assembly accession	Insect endosymbiont or free-living	%GC
Erwinia haradaeae 3402	GCF_900698925.1	Endosymbiont	30.6
Erwinia haradaeae ErCis 3390	GCF_900698885.1	Endosymbiont	30.9
Erwinia haradaeae 3056	GCF_900698965.1	Endosymbiont	34.7
Erwimp	OZ024666	Likely free-living	48.2
Erwinia tracheiphila PSU1	GCF_000404125.1	Free-living	50.1
Erwinia toletana DAPP PG 735	GCF_000336255.1	Free-living	50.1
Erwinia psidii IBSBF 435	GCF_003846135.1	Free-living	51.5
Erwinia endophytica A41C3	GCF_009295515.1	Free-living	51.6
Erwinia mallotivora BT MARDI	GCF_000590885.1	Free-living	52.4
Erwinia dacicola Oroville	GCF_003058285.1	Endosymbiont	52.5
Erwinia dacicola IL	GCF_001756855.1	Endosymbiont	52.8
Erwinia iniecta B149	GCF_001267545.1	Free-living	52.8
Erwinia piriflorinigrans CFBP	GCF_001050515.1	Free-living	52.9
Erwinia pyrifoliae EpK1/15	GCF_002952315.1	Free-living	53.4
Erwinia dacicola SC	GCA_001689725.1	Endosymbiont	53.5
Erwinia amylovora LA636	GCF_000513395.1	Free-living	53.6
Erwinia tasmaniensis ET1 99	GCF_000026185.1	Free-living	53.7
Erwinia rhapontici CGMCC	GCF_009846845.1	Free-living	53.9
Erwinia persicina B64	GCF_003485445.1	Free-living	55.2
Erwinia sp. 9145	GCF_000745075.1	Free-living	55.2
Pantoea coffeiphila 342	GCF_002976475.1	Free-living	55.2
Bfo1	GCF_001078075.1	Free-living	56.3
OLMDLW33	GCF_002752575.1	Free-living	56.6
Erwinia aphidicola JCM 21238	GCF_014773485.1	Free-living	56.7

## Sheet: Pantoea_accessions
Genome	Assembly Accession
Pantoea agglomerans strain L15 gene clusters	GCF_003860325.1
Pantoea ananatis AJ13355	GCF_000270125.2
Pantoea anthophila strain LMG 2558	GCF_006494375.1
Pantoea dispersa strain BJQ0007	CP045216
Pantoea eucalypti strain LMG 24197	GCF_006494355.1
Pantoea eucrina strain LMG 5346	GCF_002095385.1
Pantoea hericii strain JZB2120024	GCF_014155795.1
Pantoea pleuroti strain JZB 2120015	GCF_014156615.1
Pantoea rodasii strain DSM 26611	GCF_002095465.1
Pantoea septica isolate MGYG HGUT 02423	GCF_902386985.1
Pantoea septica strain LMG 5345	GCF_002095575.1
Pantoea sp paga 1	GCF_007558755.1
Pantoea stewartii subsp stewartii DC283	GCF_000248395.1
Pantoea vagans strain FDAARGOS 160	GCA_002313185.2
Pantoea wallisii LMG 26277	GCF_002095485.1

## Sheet: Mixta_accessions
Genome	Assembly Accession
Mixta calida strain LMG 25383	GCF_002095355.1

## Sheet: Izhakiella_accessions
Genome	Assembly Accession
Izhakiella capsodis N6PO6	GCF_900115045.1
OLMDSP33	GCF_002752025.1
OLMTSP26	GCF_002752015.1

## Sheet: Tatumella_accessions
Genome	Assembly Accession
Tatumella saaichensis NML	GCF_000439375.1
Tatumella sp UCD D	GCF_000611875.2

## Sheet: Outgroup_accessions
Genome	Assembly Accession
Pectobacterium brasiliense	CP047495.1
Serratia marcescens SMB2099	HG738868.1
Shigella dysenteriae strain HNCMB	CP061527.1
Klebsiella pneumoniae subsp pneumoniae HS11286	CP003200.1

## Sheet: CheckM
Bin_Id	Marker_lineage	Accession_of_closest_BLAST_hit (>80% identity)	Provisional_genus	Num_genomes	Num_markers	Num_marker_sets	0	1	2	3	4	5+	Completeness	Contamination	Strain_heterogeneity
bin.10	o__Flavobacteriales (UID2815)	CP015199.1	Chryseobacteirum (Flavobacteriales; Weeksellaceae)	123	324	204	8	316	0	0	0	0	97.06	0	0
bin.11	f__Enterobacteriaceae (UID5054)	CP142339.1	Erwinia (Enterobacterales; Erwiniaceae)	223	876	305	28	845	3	0	0	0	94.71	0.44	0
bin.3	o__Rickettsiales (UID3809)	CP084573.1	Rickettsia (Rickettsiales; Rickettsiaceae)	83	324	211	15	304	4	1	0	0	93.84	2.37	0
bin.4	f__Micrococcaceae (UID1623)	CP025616.2	Micrococcus (Micrococcales; Micrococcaceae)	39	457	218	66	389	2	0	0	0	92.17	0.69	0
bin.7	f__Enterobacteriaceae (UID5054)	CP081864.1	Symbiopectobacterium (Enterobacterales; Enterobacteriaceae)	223	876	305	81	788	7	0	0	0	90.66	0.92	28.57
bin.14	k__Archaea (UID2)	NA	NA	207	149	107	40	63	34	7	4	1	70.72	33.24	0
bin.9	k__Archaea (UID2)	NA	NA	207	149	107	42	85	12	10	0	0	65.12	8.45	0
bin.8	k__Bacteria (UID203)	CP053607.1	Escherichia (Enterobacterales; Enterobacteriaceae)	5449	104	58	70	34	0	0	0	0	51.72	0	0
bin.12	o__Rhodospirillales (UID3754)	AP014690.1	Asaia (Rhodospirillales; Acetobacteraceae)	63	336	201	161	175	0	0	0	0	45.27	0	0
bin.1	k__Bacteria (UID203)	NA	NA	5449	104	58	84	20	0	0	0	0	31.03	0	0
bin.13	k__Bacteria (UID203)	NA	NA	5449	104	58	94	10	0	0	0	0	13.79	0	0
bin.2	k__Bacteria (UID203)	NA	NA	5449	104	58	96	8	0	0	0	0	12.07	0	0
bin.15	k__Archaea (UID2)	NA	NA	207	148	106	144	4	0	0	0	0	3.3	0	0
bin.6	root (UID1)	NA	NA	5656	56	24	56	0	0	0	0	0	0	0	0
bin.5	root (UID1)	NA	NA	5656	56	24	56	0	0	0	0	0	0	0	0

## Sheet: Carotenoid presence absence
Genome	Carotenoid operon
Erwinia dacicola IL	0
Erwinia tracheiphila PSU1	0
Bfo1	0
Erwinia amylovora LA636	0
Erwinia aphidicola JCM 21238	0
Erwinia dacicola SC	0
Erwinia endophytica A41C3	0
Erwinia dacicola Oroville	0
Erwinia haradaeae 3056	0
Erwinia haradaeae 3402	0
Erwinia haradaeae ErCis 3390	0
Erwinia iniecta B149	0
Erwinia mallotivora BT MARDI	0
Erwinia persicina B64	0
Erwinia piriflorinigrans CFBP	0
Erwinia psidii IBSBF 435	0
Erwinia pyrifoliae EpK1/15	0
Erwinia rhapontici CGMCC	0
Erwinia sp. 9145	1
Erwinia tasmaniensis ET1 99	0
Erwinia toletana DAPP PG 735	0
OLMDLW33	0
Pantoea coffeiphila 342	1
Erwinia impunctatus	1

## Sheet: Pseudogenes
Name	Total number of genes	Total number of pseudogenes	Proportion
Bfo1	4944	443	0.0896036
Erwimp	3418	596	0.174371
Erwinia amylovora LA636	3363	297	0.088314
Erwinia aphidicola JCM 21238	4618	241	0.0521871
Erwinia dacicola Oroville	4256	2760	0.648496
Erwinia dacicola IL	3016	773	0.2563
Erwinia dacicola SC	2401	1000	0.416493
Erwinia endophytica A41C3	3940	306	0.077665
Erwinia haradaeae 3056	650	25	0.0384615
Erwinia haradaeae 3402	623	21	0.0337079
Erwinia haradaeae ErCis 3390	625	17	0.0272
Erwinia iniecta B149	4336	352	0.0811808
Erwinia mallotivora BT MARDI	4240	309	0.0728774
Erwinia persicina B64	4769	280	0.0587125
Erwinia piriflorinigrans CFBP	3581	214	0.0597598
Erwinia psidii IBSBF 435	4090	437	0.106846
Erwinia pyrifoliae EpK1/15	3699	384	0.103812
Erwinia rhapontici CGMCC	5151	249	0.0483401
Erwinia sp 9145	3934	175	0.044484
Erwinia tasmaniensis ET1/99	3487	210	0.0602237
Erwinia toletana DAPP PG 735	4787	227	0.0474201
Erwinia tracheiphila PSU1	5003	1202	0.240256
OLMDLW33	4647	351	0.0755326
Pantoea coffeiphila strain 342	5293	278	0.0525222

## Sheet: Defense systems
Erwinia strain	Number of antiviral defense systems
Bfo1	19
Erwinia amylovora LA636	24
Erwinia aphidicola JCM 21238	11
Erwinia dacicola IL	8
Erwinia dacicola SC	5
Erwinia endophytica A41C3	24
Erwinia haradaeae 3056	0
Erwinia haradaeae 3402	0
Erwinia haradaeae ErCis 3390	0
Erwinia iniecta B149	19
Erwinia mallotivora BT MARDI	19
Erwinia persicina B64	8
Erwinia piriflorinigrans CFBP	18
Erwinia psidii IBSBF 435	16
Erwinia pyrifoliae EpK1/15	45
Erwinia rhapontici CGMCC	11
Erwinia sp. 9145	8
Erwinia tasmaniensis ET1 99	17
Erwinia toletana DAPP PG 735	10
Erwinia tracheiphila PSU1	9
Erwimp	23
OLMDLW33	17
Pantoea coffeiphila 342	16
Erwinia dacicola Oroville	0

[truncated: 1 more sheets: PhyloFlash]
